# Supplementary material for: Gene Disruption of Honey Bee Trypanosomatid Parasite, Lotmaria passim, by CRISPR/Cas9 System
Source: Front Cell Infect Microbiol. 2019 Apr 26;9:126. doi: 10.3389/fcimb.2019.00126 (PMC6497781; doi:10.3389/fcimb.2019.00126)
Supplement: Supplementary file 2 [file Table_2.xlsx]

## Sheet: Sheet1
Supplementary file 2. List of primers used in this study
Primers	Sequence (5’-3’)	Purposes
LpMT HR1 Fragment 1-F	CTACATGCACCGGTCTTTCTC	Amplify LpMT 5' UTR
LpMT HR1 Fragment 1-R	CTTTTTCATCGCACAGAACTACAAATT
LpMT HygR Fragment 2-F	TTCTGTGCGATGAAAAAGCCTGAACTC	Amplify Hyg for constructing LpMT donor DNA
LpMT HygR Fragment 2-R	AATCCACCCCTATTCCTTTGCCCTCGG
LpMT HR2 Fragment 3-F	AAGGAATAGGGGTGGATTGCCACATGA	Amplify LpMT 500bp ORF
LpMT HR2 Fragment 3-R	GCTCATCATCTTGCGGTCCGG
TAT frag 1 F QS	GCCTTAGTTCACCTCCACGTTTCT	Amplify LpTAT 5' UTR
TAT frag 1 hyg R	GGCTTTTTCATTGTGGTGACTCTTTTTGT
TAT hyg-F	GTCACCACAATGAAAAAGCCTGAACTC	Amplify Hyg for constructing LpTAT donor DNA
TAT hyg-R	AAAGAACCGCCCTATTCCTTTGCCCTCGGA
TAT frag 3 hyg F	AAGGAATAGGGCGGTTCTTTCTTTCTC	Amplify LpTAT 3' UTR
TAT frag 3 R QS	CAGTAGTTCTGAAGGCTTTTCTCTCTTCC
803-F (Hyg seq-F)	ACCGCAAGGAATCGGTCAAT	Detect LpMT truncation allele
803-R (LpMT-500 F)	AGGTCATTCGTGTCGATCGGGA
1230-F (LpMT HR1 Fragment 1-F)	CTACATGCACCGGTCTTTCTC	Another primer set to detect LpMT truncation allele
1230-R (Hyg seq-R)	GGCGACCTCGTATTGGGAAT
851-F (Homo test 851-F)	TACGGCTCTTCAGGCTTGTC	Detect LpMT WT allele
851-R (Homo test 851-R)	ATGCGTACAAAGGAGGGACC
564-F (LpMT 564 F)	CTTGAAGGGCTGGATCGTGT	Detect LpMT mRNA by RT-PCR
564-R (LpMT 564 R)	AACCTCGACCGCAAGCTAAA
TAT 455 F	GCAACTATAGCCGCAAGCAC	Detect LpTAT mRNA by RT-PCR
TAT 455 R	CATGACGAACATCGACGCAC
L. passim GAPDH-F	TGAACGGCCACCGCATCCTG	Detect GAPDH mRNA by RT-PCR (Morimoto et al., 2013)
L. passim GPADH-R	GGGCCAGGCAGTTGGTCGTG
1128-F (TAT frag 1 F QS)	GCCTTAGTTCACCTCCACGTTTCT	Detect LpTAT KO allele
1128-R (Hyg seq-R)	GGCGACCTCGTATTGGGAAT
1143-F (TAT nest 1443-F)	TCGACCGTTTTTCTCGCCAT	Detect LpTAT WT allele
1143-R (TAT 455 R)	CATGACGAACATCGACGCAC
LpMT-500 F	AGGTCATTCGTGTCGATCGGGA	Amplify 500 bp LpMT frgament containing the sgRNA targeted site
LpMT-500 R	ACGAAGATGTTCCGCAACTTGAAGG
LpITS1-IR1	GCTGTAGGTGAACCTGCAGCAGCTGGATCATT	Amplify the internal transcript spacer region 1 of ribosomal RNA gene (LpITS1) (Maia Da Silva et al., 2004)
LpITS1-5.8R	GGAAGCCAAGTCATCCATC
Tomato ORF-F	CAACAACATGGCCGTCATCA	Amplify the part of tdTomato ORF
Tomato ORF-R	CATGCCGTACAGGAACAGGT
Tomato qPCR-F	ACCACCTGTTCCTGGGGC	Quantify pTrex-Neo-tdTomato plamid DNA copy number by qPCR
Tomato qPCR-R	ACTCTTTGATGACGGCCATGT
Lp-qPCR 2nd-72 F	GGGTCTTTTGTGATCGGGATAA	Quantify the internal transcript spacer region 2 of ribosomal RNA gene (LpITS2) by qPCR
Lp-qPCR 2nd-72 R	CAAAAAGATGCCTAACGTGAAGAA
Morimoto T, Kojima Y, Yoshiyama M, Kimura K, Yang B, Peng G, and Kadowaki T. Molecular detection of protozoan parasites infecting Apis mellifera colonies in Japan. Environ. Microbiol. Rep. 5, 74-77, 2013.
Maia Da Silva, F., Noyes, H., Campaner, M., Junqueira, A.C., Coura, J.R., Anez, N., Shaw, J.J., Stevens, J.R., Teixeira, M.M., 2004. Phylogeny, taxonomy and grouping of Trypanosoma rangeli isolates from man, triatomines and sylvatic mammals from widespread geographical origin based on SSU and ITS ribosomal sequences. Parasitology 129, 549-561.
